# Supplementary material for: Associations between Allelic Variants of the Human IgH 3′ Regulatory Region 1 and the Immune Response to BNT162b2 mRNA Vaccine
Source: Vaccines (Basel). 2021 Oct 19;9(10):1207. doi: 10.3390/vaccines9101207 (PMC8540755; doi:10.3390/vaccines9101207)
Supplement: Supplementary file 1 [file vaccines-09-01207-s001.zip]

Archive with 1 entries (1 files):
- vaccines-1410191-supplementary.pdf
